# Supplementary material for: Analytical Separation of Closantel Enantiomers by HPLC
Source: Molecules. 2021 Nov 30;26(23):7288. doi: 10.3390/molecules26237288 (PMC8659055; doi:10.3390/molecules26237288)
Supplement: Supplementary file 1 [file molecules-26-07288-s001.zip]

Archive with 1 entries (1 files):
- molecules-1426177-supplementary.pdf
